# Supplementary material for: ﻿A revision of the genus Trichohoplorana Breuning, 1961 (Arthropoda, Insecta, Coleoptera, Cerambycidae, Lamiinae, Acanthocinini)
Source: Zookeys. 2023 May 10;1160:191–205. doi: 10.3897/zookeys.1160.103596 (PMC10193140; doi:10.3897/zookeys.1160.103596)
Supplement: XML Treatment for Trichohoplorana [file zookeys.1160.103596-treatment1.xml]

<!DOCTYPE tp:taxon-treatment
  PUBLIC "-//TaxonX//DTD Taxonomic Treatment Publishing DTD v0 20100105//EN" "tax-treatment-NSO.dtd">
<tp:taxon-treatment xmlns:tp="http://www.plazi.org/taxpub"><tp:treatment-meta><kwd-group><label>Taxon classification</label><kwd>
              <named-content content-type="kingdom">Animalia</named-content>
            </kwd><kwd>
              <named-content content-type="order">Coleoptera</named-content>
            </kwd><kwd>
              <named-content content-type="family">Cerambycidae</named-content>
            </kwd></kwd-group><mixed-citation publication-type="journal"><person-group><name><surname>Huang</surname><given-names>Gui-Qiang</given-names></name><name><surname>Liu</surname><given-names>Dong-Shuo</given-names></name><name><surname>Xiong</surname><given-names>Rong-Chuan</given-names></name></person-group><article-title>﻿A revision of the genus <italic><tp:taxon-name><tp:taxon-name-part taxon-name-part-type="genus" reg="Trichohoplorana">Trichohoplorana</tp:taxon-name-part></tp:taxon-name></italic> Breuning, 1961 (<tp:taxon-name><tp:taxon-name-part taxon-name-part-type="phylum">Arthropoda</tp:taxon-name-part></tp:taxon-name>, <tp:taxon-name><tp:taxon-name-part taxon-name-part-type="class">Insecta</tp:taxon-name-part></tp:taxon-name>, <tp:taxon-name><tp:taxon-name-part taxon-name-part-type="order">Coleoptera</tp:taxon-name-part></tp:taxon-name>, <tp:taxon-name><tp:taxon-name-part taxon-name-part-type="family">Cerambycidae</tp:taxon-name-part></tp:taxon-name>, <tp:taxon-name><tp:taxon-name-part taxon-name-part-type="subfamily">Lamiinae</tp:taxon-name-part></tp:taxon-name>, <tp:taxon-name><tp:taxon-name-part taxon-name-part-type="tribe">Acanthocinini</tp:taxon-name-part></tp:taxon-name>)</article-title><source>Zookeys</source><day>10</day><month>05</month><year>2023</year><volume>1160</volume><fpage>191</fpage><lpage>205</lpage><pub-id pub-id-type="doi">10.3897/zookeys.1160.103596</pub-id></mixed-citation></tp:treatment-meta><tp:nomenclature><label>﻿</label><tp:taxon-name>
            <object-id xmlns:xlink="http://www.w3.org/1999/xlink" content-type="arpha" xlink:type="simple">4C0326AE-72DA-5357-AF85-3F67EA7348E4</object-id>
            <tp:taxon-name-part taxon-name-part-type="genus" reg="Trichohoplorana">Trichohoplorana</tp:taxon-name-part>
          </tp:taxon-name><tp:taxon-authority>Breuning, 1961</tp:taxon-authority><tp:nomenclature-citation-list><tp:nomenclature-citation><tp:taxon-name>
                <tp:taxon-name-part taxon-name-part-type="genus" reg="Trichohoplorana">Trichohoplorana</tp:taxon-name-part>
              </tp:taxon-name><comment>Breuning, 1961: 548; <xref ref-type="bibr" rid="B2">Breuning 1963</xref>: 534; <xref ref-type="bibr" rid="B4">Breuning 1978</xref>: 49; <xref ref-type="bibr" rid="B20">Löbl and Smetana 2010</xref>: 213. Type species: <tp:taxon-name><tp:taxon-name-part taxon-name-part-type="genus" reg="Trichohoplorana">Trichohoplorana</tp:taxon-name-part><tp:taxon-name-part taxon-name-part-type="species" reg="dureli">dureli</tp:taxon-name-part></tp:taxon-name> Breuning, 1961, by original designation.</comment></tp:nomenclature-citation><tp:nomenclature-citation><tp:taxon-name>
                <tp:taxon-name-part taxon-name-part-type="genus" reg="Trichhoplorana">Trichhoplorana</tp:taxon-name-part>
              </tp:taxon-name><comment><xref ref-type="bibr" rid="B3">Breuning 1977</xref>: 115 (misspelling).</comment></tp:nomenclature-citation><tp:nomenclature-citation><tp:taxon-name>
                <tp:taxon-name-part taxon-name-part-type="genus" reg="Ipochiromima">Ipochiromima</tp:taxon-name-part>
              </tp:taxon-name><comment><xref ref-type="bibr" rid="B23">Sama and Sudre 2009</xref>: 384 (replacement name for <tp:taxon-name><tp:taxon-name-part taxon-name-part-type="genus" reg="Mimipochira">Mimipochira</tp:taxon-name-part></tp:taxon-name> Breuning, 1982: 25); <xref ref-type="bibr" rid="B20">Löbl and Smetana 2010</xref>: 209. Type species: <tp:taxon-name><tp:taxon-name-part taxon-name-part-type="genus" reg="Mimipochira">Mimipochira</tp:taxon-name-part><tp:taxon-name-part taxon-name-part-type="species" reg="sikkimensis">sikkimensis</tp:taxon-name-part></tp:taxon-name> Breuning, 1982, by original designation. Syn. nov.</comment></tp:nomenclature-citation></tp:nomenclature-citation-list></tp:nomenclature><tp:treatment-sec sec-type="redescription" id="SECID0EKMAC"><title>Redescription.</title><p>Head distinctly narrower than prothorax, frons with a narrow, median furrow extending from base of clypeus up to apical margin of pronotum; eyes coarsely faceted, lower lobes of eyes distinctly far away from each other and longer than genae; antennae slender, distinctly longer than body, scape strongly expanded before apex, pedicle distinctly longer than broad. Pronotum transverse, with a tubercle on each side, punctured, with a pair of subuliform tubercles at sides of middle; prosternal process broad, with a longitudinal depression in middle, procoxal cavities closed posteriorly. Scutellum linguiform. Elytra covered with black or brown spots and a series of black or brown spots along suture; disc elongate, distinctly broader than pronotum at base, gradually narrow from near apical third, punctured, with a pair of tubercles at base and near scutellum, with a pair of bumps behind the tubercles; humeral angles rounded and slightly processed forward. Mesocoxal cavities closed externally to mesepimera. Femora strongly clavate.</p></tp:treatment-sec><tp:treatment-sec sec-type="diagnosis" id="SECID0EPMAC"><title>Diagnosis.</title><p><italic><tp:taxon-name><tp:taxon-name-part taxon-name-part-type="genus" reg="Trichohoplorana">Trichohoplorana</tp:taxon-name-part></tp:taxon-name></italic> is very similar to <italic><tp:taxon-name><tp:taxon-name-part taxon-name-part-type="genus" reg="Neacanista">Neacanista</tp:taxon-name-part></tp:taxon-name></italic> Gressitt, 1940 in having the pronotum with a tubercle at each side, with a pair of tubercles at the sides of the middle, the elytra with a pair of tubercles at the base and near the scutellum, with a pair of bumps behind the tubercles, and a strongly clavate femora. However, <italic><tp:taxon-name><tp:taxon-name-part taxon-name-part-type="genus" reg="Trichohoplorana">Trichohoplorana</tp:taxon-name-part></tp:taxon-name></italic> differs from <italic><tp:taxon-name><tp:taxon-name-part taxon-name-part-type="genus" reg="Neacanista">Neacanista</tp:taxon-name-part></tp:taxon-name></italic> in having the antennal scape strongly expanded before the apex (gradually thickened before the apex in <italic><tp:taxon-name><tp:taxon-name-part taxon-name-part-type="genus" reg="Neacanista">Neacanista</tp:taxon-name-part></tp:taxon-name></italic>) and the pedicle distinctly longer than broad (broader than long in <italic><tp:taxon-name><tp:taxon-name-part taxon-name-part-type="genus" reg="Neacanista">Neacanista</tp:taxon-name-part></tp:taxon-name></italic>).</p></tp:treatment-sec><tp:treatment-sec sec-type="distribution" id="SECID0E6NAC"><title>Distribution.</title><p>Bhutan, China, India, Laos, Nepal, Vietnam (<bold>new country record</bold>).</p></tp:treatment-sec><tp:treatment-sec sec-type="remarks" id="SECID0EHOAC"><title>Remarks.</title><p><xref ref-type="bibr" rid="B5">Breuning (1982)</xref> established <italic><tp:taxon-name><tp:taxon-name-part taxon-name-part-type="genus" reg="Mimipochira">Mimipochira</tp:taxon-name-part></tp:taxon-name></italic> for <italic><tp:taxon-name><tp:taxon-name-part taxon-name-part-type="genus" reg="Mimipochira">M.</tp:taxon-name-part><tp:taxon-name-part taxon-name-part-type="species" reg="sikkimensis">sikkimensis</tp:taxon-name-part></tp:taxon-name></italic> Breuning, 1982, but this genus was a junior homonym of <italic><tp:taxon-name><tp:taxon-name-part taxon-name-part-type="genus" reg="Mimipochira">Mimipochira</tp:taxon-name-part></tp:taxon-name></italic> Breuning, 1956. Hence, <xref ref-type="bibr" rid="B23">Sama and Sudre (2009)</xref> introduced the new name <italic><tp:taxon-name><tp:taxon-name-part taxon-name-part-type="genus" reg="Ipochiromima">Ipochiromima</tp:taxon-name-part></tp:taxon-name></italic>. After comparing photographs of the holotypes of <italic><tp:taxon-name><tp:taxon-name-part taxon-name-part-type="genus" reg="Trichohoplorana">T.</tp:taxon-name-part><tp:taxon-name-part taxon-name-part-type="species" reg="dureli">dureli</tp:taxon-name-part></tp:taxon-name></italic> Breuning, 1961 (Fig. <xref ref-type="fig" rid="F1">1A</xref>) and <italic><tp:taxon-name><tp:taxon-name-part taxon-name-part-type="genus" reg="Mimipochira">M.</tp:taxon-name-part><tp:taxon-name-part taxon-name-part-type="species" reg="sikkimensis">sikkimensis</tp:taxon-name-part></tp:taxon-name></italic> (Fig. <xref ref-type="fig" rid="F1">1B, C</xref>), we consider these two species as belonging to the same genus, based on above redescribed characters. Thus, we treat <italic><tp:taxon-name><tp:taxon-name-part taxon-name-part-type="genus" reg="Ipochiromima">Ipochiromima</tp:taxon-name-part></tp:taxon-name></italic> as a junior synonym of <italic><tp:taxon-name><tp:taxon-name-part taxon-name-part-type="genus" reg="Trichohoplorana">Trichohoplorana</tp:taxon-name-part></tp:taxon-name></italic>.</p><fig id="F1" position="float" orientation="portrait"><object-id xmlns:xlink="http://www.w3.org/1999/xlink" content-type="doi" xlink:type="simple">10.3897/zookeys.1160.103596.figure1</object-id><object-id xmlns:xlink="http://www.w3.org/1999/xlink" content-type="arpha" xlink:type="simple">0DC26FEB-C200-55E1-AA59-CFF7B2CB9535</object-id><label>Figure 1.</label><caption><p>Types of <italic><tp:taxon-name><tp:taxon-name-part taxon-name-part-type="genus" reg="Trichohoplorana">Trichohoplorana</tp:taxon-name-part></tp:taxon-name></italic> spp. <bold>A</bold><italic><tp:taxon-name><tp:taxon-name-part taxon-name-part-type="genus" reg="Trichohoplorana">Trichohoplorana</tp:taxon-name-part><tp:taxon-name-part taxon-name-part-type="species" reg="dureli">dureli</tp:taxon-name-part></tp:taxon-name></italic>, holotype, male habitus, dorsal view (photo by Andreas Weigel) <bold>B–D</bold><italic><tp:taxon-name><tp:taxon-name-part taxon-name-part-type="genus" reg="Mimipochira">Mimipochira</tp:taxon-name-part><tp:taxon-name-part taxon-name-part-type="species" reg="sikkimensis">sikkimensis</tp:taxon-name-part></tp:taxon-name></italic><bold>B</bold> holotype, male habitus, dorsal view <bold>C</bold> holotype, male habitus, lateral view <bold>D</bold> labels (photos by Xavier Gouverneur) <bold>E</bold><italic><tp:taxon-name><tp:taxon-name-part taxon-name-part-type="genus" reg="Trichohoplorana">Trichohoplorana</tp:taxon-name-part><tp:taxon-name-part taxon-name-part-type="species" reg="juglandis">juglandis</tp:taxon-name-part></tp:taxon-name></italic>, holotype, male habitus, dorsal view (photo reproduced from <xref ref-type="bibr" rid="B10">Holzschuh 1989</xref>) <bold>F</bold><italic><tp:taxon-name><tp:taxon-name-part taxon-name-part-type="genus" reg="Trichohoplorana">Trichohoplorana</tp:taxon-name-part><tp:taxon-name-part taxon-name-part-type="species" reg="mutica">mutica</tp:taxon-name-part></tp:taxon-name></italic>, holotype, male habitus, dorsal view (photo reproduced from <xref ref-type="bibr" rid="B11">Holzschuh 1990</xref>) <bold>G, H</bold><italic><tp:taxon-name><tp:taxon-name-part taxon-name-part-type="genus" reg="Trichohoplorana">Trichohoplorana</tp:taxon-name-part><tp:taxon-name-part taxon-name-part-type="species" reg="tenuipes">tenuipes</tp:taxon-name-part></tp:taxon-name></italic><bold>G</bold> holotype, male habitus, dorsal view <bold>H</bold> paratype, female habitus, dorsal view (photos provided by Holzschuh) <bold>I, J</bold><italic><tp:taxon-name><tp:taxon-name-part taxon-name-part-type="genus" reg="Acanthocinus">Acanthocinus</tp:taxon-name-part><tp:taxon-name-part taxon-name-part-type="species" reg="shirakii">shirakii</tp:taxon-name-part></tp:taxon-name></italic>: <bold>I</bold> holotype, male habitus, dorsal view <bold>J</bold> labels (photos reproduced from <xref ref-type="bibr" rid="B17">Huang et al. 2015</xref>).</p></caption><graphic xmlns:xlink="http://www.w3.org/1999/xlink" xlink:href="zookeys-1160-191_article-103596__-g001.jpg" position="float" orientation="portrait" xlink:type="simple" id="oo_847842.jpg"><uri content-type="original_file" xlink:type="simple">https://binary.pensoft.net/fig/847842</uri></graphic></fig></tp:treatment-sec><ref-list><ref id="B2"><mixed-citation xmlns:xlink="http://www.w3.org/1999/xlink" xlink:type="simple"><person-group><name name-style="western"><surname>Breuning</surname><given-names>S</given-names></name></person-group> (<year>1963</year>) Catalogue des Lamiaires du Monde (Col. Céramb.). Verlag des Museums G. Frey, Tutzing bei München (7): 463–555.</mixed-citation></ref><ref id="B4"><mixed-citation xmlns:xlink="http://www.w3.org/1999/xlink" xlink:type="simple"><person-group><name name-style="western"><surname>Breuning</surname><given-names>S</given-names></name></person-group> (<year>1978</year>) <article-title>Révision de la tribu des <tp:taxon-name><tp:taxon-name-part taxon-name-part-type="tribe">Acanthocinini</tp:taxon-name-part></tp:taxon-name> de la région Asiato-Australienne (<tp:taxon-name><tp:taxon-name-part taxon-name-part-type="order">Coleoptera</tp:taxon-name-part></tp:taxon-name>: <tp:taxon-name><tp:taxon-name-part taxon-name-part-type="family">Cerambycidae</tp:taxon-name-part></tp:taxon-name>), troisième partie.</article-title><source>Mitteilungen aus dem Zoologischen Museum in Berlin</source><volume>54</volume>(<issue>1</issue>): <fpage>3</fpage>–<lpage>78</lpage>. <ext-link xlink:href="10.1002/mmnz.19780540102" ext-link-type="doi" xlink:type="simple">https://doi.org/10.1002/mmnz.19780540102</ext-link></mixed-citation></ref><ref id="B20"><mixed-citation xmlns:xlink="http://www.w3.org/1999/xlink" xlink:type="simple"><person-group><name name-style="western"><surname>Löbl</surname><given-names>I</given-names></name><name name-style="western"><surname>Smetana</surname><given-names>A</given-names></name></person-group> (<year>2010</year>) <source>Catalogue of Palaearctic <tp:taxon-name><tp:taxon-name-part taxon-name-part-type="order">Coleoptera</tp:taxon-name-part></tp:taxon-name>. Vol. 6. <tp:taxon-name><tp:taxon-name-part taxon-name-part-type="superfamily">Chrysomeloidea</tp:taxon-name-part></tp:taxon-name>.</source><publisher-name>Apollo Books</publisher-name>, <publisher-loc>Stenstrup</publisher-loc>, <size units="page">924 pp</size>. <ext-link xlink:href="10.1163/9789004260917" ext-link-type="doi" xlink:type="simple">https://doi.org/10.1163/9789004260917</ext-link></mixed-citation></ref><ref id="B3"><mixed-citation xmlns:xlink="http://www.w3.org/1999/xlink" xlink:type="simple"><person-group><name name-style="western"><surname>Breuning</surname><given-names>S</given-names></name></person-group> (<year>1977</year>) <article-title>Révision de la tribu des <tp:taxon-name><tp:taxon-name-part taxon-name-part-type="tribe">Acanthocinini</tp:taxon-name-part></tp:taxon-name> de la région Asiato-Australienne (<tp:taxon-name><tp:taxon-name-part taxon-name-part-type="order">Coleoptera</tp:taxon-name-part></tp:taxon-name>: <tp:taxon-name><tp:taxon-name-part taxon-name-part-type="family">Cerambycidae</tp:taxon-name-part></tp:taxon-name>), première partie.</article-title><source>Mitteilungen aus dem Zoologischen Museum in Berlin</source><volume>53</volume>(<issue>1</issue>): <fpage>111</fpage>–<lpage>155</lpage>. <ext-link xlink:href="10.1002/mmnz.19770530103" ext-link-type="doi" xlink:type="simple">https://doi.org/10.1002/mmnz.19770530103</ext-link></mixed-citation></ref><ref id="B23"><mixed-citation xmlns:xlink="http://www.w3.org/1999/xlink" xlink:type="simple"><person-group><name name-style="western"><surname>Sama</surname><given-names>G</given-names></name><name name-style="western"><surname>Sudre</surname><given-names>J</given-names></name></person-group> (<year>2009</year>) <article-title>New nomenclatural acts in <tp:taxon-name><tp:taxon-name-part taxon-name-part-type="family">Cerambycidae</tp:taxon-name-part></tp:taxon-name>. II. (<tp:taxon-name><tp:taxon-name-part taxon-name-part-type="order">Coleoptera</tp:taxon-name-part></tp:taxon-name>).</article-title><source>Bulletin de la Société Entomologique de France, Paris</source><volume>114</volume>(<issue>3</issue>): <fpage>383</fpage>–<lpage>388</lpage>. <ext-link xlink:href="10.3406/bsef.2009.2751" ext-link-type="doi" xlink:type="simple">https://doi.org/10.3406/bsef.2009.2751</ext-link></mixed-citation></ref><ref id="B5"><mixed-citation xmlns:xlink="http://www.w3.org/1999/xlink" xlink:type="simple"><person-group><name name-style="western"><surname>Breuning</surname><given-names>S</given-names></name></person-group> (<year>1982</year>) <article-title>Diagnoses préliminaires de nouveaux <tp:taxon-name><tp:taxon-name-part taxon-name-part-type="subfamily">Lamiinae</tp:taxon-name-part></tp:taxon-name> du Muséum national d’Histoire naturelle de Paris [<tp:taxon-name><tp:taxon-name-part taxon-name-part-type="order">Coleoptera</tp:taxon-name-part></tp:taxon-name>, <tp:taxon-name><tp:taxon-name-part taxon-name-part-type="family">Cerambycidae</tp:taxon-name-part></tp:taxon-name>]. Annales de la Société Entomologique de France, Paris (N. S.</article-title><source>)</source><volume>18</volume>(<issue>1</issue>): <fpage>9</fpage>–<lpage>29</lpage>. <ext-link xlink:href="10.3406/bsef.1960.20510" ext-link-type="doi" xlink:type="simple">https://doi.org/10.3406/bsef.1960.20510</ext-link></mixed-citation></ref><ref id="B10"><mixed-citation xmlns:xlink="http://www.w3.org/1999/xlink" xlink:type="simple"><person-group><name name-style="western"><surname>Holzschuh</surname><given-names>C</given-names></name></person-group> (<year>1989</year>) <article-title>Beschreibung von 8 neuen Bockkäfern aus Bhutan (<tp:taxon-name><tp:taxon-name-part taxon-name-part-type="order">Coleoptera</tp:taxon-name-part></tp:taxon-name>, <tp:taxon-name><tp:taxon-name-part taxon-name-part-type="family">Cerambycidae</tp:taxon-name-part></tp:taxon-name>).</article-title><source>Entomologica Basiliensa</source><volume>13</volume>: <fpage>391</fpage>–<lpage>402</lpage>.</mixed-citation></ref><ref id="B11"><mixed-citation xmlns:xlink="http://www.w3.org/1999/xlink" xlink:type="simple"><person-group><name name-style="western"><surname>Holzschuh</surname><given-names>C</given-names></name></person-group> (<year>1990</year>) <article-title>Beschreibung von neuen Bockkäfern aus dem Himalaya (<tp:taxon-name><tp:taxon-name-part taxon-name-part-type="class">Insecta</tp:taxon-name-part></tp:taxon-name>: <tp:taxon-name><tp:taxon-name-part taxon-name-part-type="order">Coleoptera</tp:taxon-name-part></tp:taxon-name>, <tp:taxon-name><tp:taxon-name-part taxon-name-part-type="family">Cerambycidae</tp:taxon-name-part></tp:taxon-name>).</article-title><source>Berichte des Naturwissenschaftlich-Medizinischen Vereins in Innsbruck</source><volume>77</volume>: <fpage>185</fpage>–<lpage>197</lpage>.</mixed-citation></ref><ref id="B17"><mixed-citation xmlns:xlink="http://www.w3.org/1999/xlink" xlink:type="simple"><person-group><name name-style="western"><surname>Huang</surname><given-names>G</given-names></name><name name-style="western"><surname>Liu</surname><given-names>B</given-names></name><name name-style="western"><surname>Gouverneur</surname><given-names>X</given-names></name></person-group> (<year>2015</year>) <article-title>Note on the genus <italic><tp:taxon-name><tp:taxon-name-part taxon-name-part-type="genus">Neacanista</tp:taxon-name-part></tp:taxon-name></italic> Gressitt, 1940 (<tp:taxon-name><tp:taxon-name-part taxon-name-part-type="order">Coleoptera</tp:taxon-name-part></tp:taxon-name>: <tp:taxon-name><tp:taxon-name-part taxon-name-part-type="family">Cerambycidae</tp:taxon-name-part></tp:taxon-name>: <tp:taxon-name><tp:taxon-name-part taxon-name-part-type="subfamily">Lamiinae</tp:taxon-name-part></tp:taxon-name>: <tp:taxon-name><tp:taxon-name-part taxon-name-part-type="tribe">Acanthocinini</tp:taxon-name-part></tp:taxon-name>).</article-title><source>Zootaxa</source><volume>3981</volume>(<issue>4</issue>): <fpage>553</fpage>–<lpage>564</lpage>. <ext-link xlink:href="10.11646/zootaxa.3981.4.6" ext-link-type="doi" xlink:type="simple">https://doi.org/10.11646/zootaxa.3981.4.6</ext-link></mixed-citation></ref></ref-list></tp:taxon-treatment>
