# Supplementary material for: ﻿A revision of the genus Trichohoplorana Breuning, 1961 (Arthropoda, Insecta, Coleoptera, Cerambycidae, Lamiinae, Acanthocinini)
Source: Zookeys. 2023 May 10;1160:191–205. doi: 10.3897/zookeys.1160.103596 (PMC10193140; doi:10.3897/zookeys.1160.103596)
Supplement: XML Treatment for Trichohoplorana juglandis [file zookeys.1160.103596-treatment3.xml]

<!DOCTYPE tp:taxon-treatment
  PUBLIC "-//TaxonX//DTD Taxonomic Treatment Publishing DTD v0 20100105//EN" "tax-treatment-NSO.dtd">
<tp:taxon-treatment xmlns:tp="http://www.plazi.org/taxpub"><tp:treatment-meta><kwd-group><label>Taxon classification</label><kwd>
              <named-content content-type="kingdom">Animalia</named-content>
            </kwd><kwd>
              <named-content content-type="order">Coleoptera</named-content>
            </kwd><kwd>
              <named-content content-type="family">Cerambycidae</named-content>
            </kwd></kwd-group><mixed-citation publication-type="journal"><person-group><name><surname>Huang</surname><given-names>Gui-Qiang</given-names></name><name><surname>Liu</surname><given-names>Dong-Shuo</given-names></name><name><surname>Xiong</surname><given-names>Rong-Chuan</given-names></name></person-group><article-title>﻿A revision of the genus <italic><tp:taxon-name><tp:taxon-name-part taxon-name-part-type="genus" reg="Trichohoplorana">Trichohoplorana</tp:taxon-name-part></tp:taxon-name></italic> Breuning, 1961 (<tp:taxon-name><tp:taxon-name-part taxon-name-part-type="phylum">Arthropoda</tp:taxon-name-part></tp:taxon-name>, <tp:taxon-name><tp:taxon-name-part taxon-name-part-type="class">Insecta</tp:taxon-name-part></tp:taxon-name>, <tp:taxon-name><tp:taxon-name-part taxon-name-part-type="order">Coleoptera</tp:taxon-name-part></tp:taxon-name>, <tp:taxon-name><tp:taxon-name-part taxon-name-part-type="family">Cerambycidae</tp:taxon-name-part></tp:taxon-name>, <tp:taxon-name><tp:taxon-name-part taxon-name-part-type="subfamily">Lamiinae</tp:taxon-name-part></tp:taxon-name>, <tp:taxon-name><tp:taxon-name-part taxon-name-part-type="tribe">Acanthocinini</tp:taxon-name-part></tp:taxon-name>)</article-title><source>Zookeys</source><day>10</day><month>05</month><year>2023</year><volume>1160</volume><fpage>191</fpage><lpage>205</lpage><pub-id pub-id-type="doi">10.3897/zookeys.1160.103596</pub-id></mixed-citation></tp:treatment-meta><tp:nomenclature><label>﻿</label><tp:taxon-name>
            <object-id xmlns:xlink="http://www.w3.org/1999/xlink" content-type="arpha" xlink:type="simple">9A8D093A-253F-554A-A074-E34B2DF3A050</object-id>
            <tp:taxon-name-part taxon-name-part-type="genus" reg="Trichohoplorana">Trichohoplorana</tp:taxon-name-part>
            <tp:taxon-name-part taxon-name-part-type="species" reg="juglandis">juglandis</tp:taxon-name-part>
          </tp:taxon-name><tp:taxon-authority>Holzschuh, 1989</tp:taxon-authority><xref ref-type="fig" rid="F1">Fig. 1E</xref><tp:nomenclature-citation-list><tp:nomenclature-citation><tp:taxon-name>
                <tp:taxon-name-part taxon-name-part-type="genus" reg="Trichohoplorana">Trichohoplorana</tp:taxon-name-part>
                <tp:taxon-name-part taxon-name-part-type="species" reg="juglandis">juglandis</tp:taxon-name-part>
              </tp:taxon-name><comment>Holzschuh, 1989: 401 (type locality: “Menchunang, East Dochu-La, Thimphu district, West Bhutan”), fig. 8 (holotype, male); <xref ref-type="bibr" rid="B20">Löbl and Smetana 2010</xref>: 213 (catalogue); <xref ref-type="bibr" rid="B28">Weigel 2012</xref>: 408 (catalogue), pl. XXVII, fig. b; <xref ref-type="bibr" rid="B19">Lazarev 2019</xref>: 154 (catalogue).</comment></tp:nomenclature-citation></tp:nomenclature-citation-list></tp:nomenclature><tp:treatment-sec sec-type="distribution" id="SECID0EDOAE"><title>Distribution.</title><p>Bhutan (Thimphu), India (Arunachal Pradesh).</p></tp:treatment-sec><tp:treatment-sec><!--Section generated to contain objects referenced in tp:taxon-treatment.--><fig id="F1" position="float" orientation="portrait"><object-id xmlns:xlink="http://www.w3.org/1999/xlink" content-type="doi" xlink:type="simple">10.3897/zookeys.1160.103596.figure1</object-id><object-id xmlns:xlink="http://www.w3.org/1999/xlink" content-type="arpha" xlink:type="simple">0DC26FEB-C200-55E1-AA59-CFF7B2CB9535</object-id><label>Figure 1.</label><caption><p>Types of <italic><tp:taxon-name><tp:taxon-name-part taxon-name-part-type="genus" reg="Trichohoplorana">Trichohoplorana</tp:taxon-name-part></tp:taxon-name></italic> spp. <bold>A</bold><italic><tp:taxon-name><tp:taxon-name-part taxon-name-part-type="genus" reg="Trichohoplorana">Trichohoplorana</tp:taxon-name-part><tp:taxon-name-part taxon-name-part-type="species" reg="dureli">dureli</tp:taxon-name-part></tp:taxon-name></italic>, holotype, male habitus, dorsal view (photo by Andreas Weigel) <bold>B–D</bold><italic><tp:taxon-name><tp:taxon-name-part taxon-name-part-type="genus" reg="Mimipochira">Mimipochira</tp:taxon-name-part><tp:taxon-name-part taxon-name-part-type="species" reg="sikkimensis">sikkimensis</tp:taxon-name-part></tp:taxon-name></italic><bold>B</bold> holotype, male habitus, dorsal view <bold>C</bold> holotype, male habitus, lateral view <bold>D</bold> labels (photos by Xavier Gouverneur) <bold>E</bold><italic><tp:taxon-name><tp:taxon-name-part taxon-name-part-type="genus" reg="Trichohoplorana">Trichohoplorana</tp:taxon-name-part><tp:taxon-name-part taxon-name-part-type="species" reg="juglandis">juglandis</tp:taxon-name-part></tp:taxon-name></italic>, holotype, male habitus, dorsal view (photo reproduced from <xref ref-type="bibr" rid="B10">Holzschuh 1989</xref>) <bold>F</bold><italic><tp:taxon-name><tp:taxon-name-part taxon-name-part-type="genus" reg="Trichohoplorana">Trichohoplorana</tp:taxon-name-part><tp:taxon-name-part taxon-name-part-type="species" reg="mutica">mutica</tp:taxon-name-part></tp:taxon-name></italic>, holotype, male habitus, dorsal view (photo reproduced from <xref ref-type="bibr" rid="B11">Holzschuh 1990</xref>) <bold>G, H</bold><italic><tp:taxon-name><tp:taxon-name-part taxon-name-part-type="genus" reg="Trichohoplorana">Trichohoplorana</tp:taxon-name-part><tp:taxon-name-part taxon-name-part-type="species" reg="tenuipes">tenuipes</tp:taxon-name-part></tp:taxon-name></italic><bold>G</bold> holotype, male habitus, dorsal view <bold>H</bold> paratype, female habitus, dorsal view (photos provided by Holzschuh) <bold>I, J</bold><italic><tp:taxon-name><tp:taxon-name-part taxon-name-part-type="genus" reg="Acanthocinus">Acanthocinus</tp:taxon-name-part><tp:taxon-name-part taxon-name-part-type="species" reg="shirakii">shirakii</tp:taxon-name-part></tp:taxon-name></italic>: <bold>I</bold> holotype, male habitus, dorsal view <bold>J</bold> labels (photos reproduced from <xref ref-type="bibr" rid="B17">Huang et al. 2015</xref>).</p></caption><graphic xmlns:xlink="http://www.w3.org/1999/xlink" xlink:href="zookeys-1160-191_article-103596__-g001.jpg" position="float" orientation="portrait" xlink:type="simple" id="oo_847842.jpg"><uri content-type="original_file" xlink:type="simple">https://binary.pensoft.net/fig/847842</uri></graphic></fig></tp:treatment-sec><ref-list><ref id="B10"><mixed-citation xmlns:xlink="http://www.w3.org/1999/xlink" xlink:type="simple"><person-group><name name-style="western"><surname>Holzschuh</surname><given-names>C</given-names></name></person-group> (<year>1989</year>) <article-title>Beschreibung von 8 neuen Bockkäfern aus Bhutan (<tp:taxon-name><tp:taxon-name-part taxon-name-part-type="order">Coleoptera</tp:taxon-name-part></tp:taxon-name>, <tp:taxon-name><tp:taxon-name-part taxon-name-part-type="family">Cerambycidae</tp:taxon-name-part></tp:taxon-name>).</article-title><source>Entomologica Basiliensa</source><volume>13</volume>: <fpage>391</fpage>–<lpage>402</lpage>.</mixed-citation></ref><ref id="B11"><mixed-citation xmlns:xlink="http://www.w3.org/1999/xlink" xlink:type="simple"><person-group><name name-style="western"><surname>Holzschuh</surname><given-names>C</given-names></name></person-group> (<year>1990</year>) <article-title>Beschreibung von neuen Bockkäfern aus dem Himalaya (<tp:taxon-name><tp:taxon-name-part taxon-name-part-type="class">Insecta</tp:taxon-name-part></tp:taxon-name>: <tp:taxon-name><tp:taxon-name-part taxon-name-part-type="order">Coleoptera</tp:taxon-name-part></tp:taxon-name>, <tp:taxon-name><tp:taxon-name-part taxon-name-part-type="family">Cerambycidae</tp:taxon-name-part></tp:taxon-name>).</article-title><source>Berichte des Naturwissenschaftlich-Medizinischen Vereins in Innsbruck</source><volume>77</volume>: <fpage>185</fpage>–<lpage>197</lpage>.</mixed-citation></ref><ref id="B17"><mixed-citation xmlns:xlink="http://www.w3.org/1999/xlink" xlink:type="simple"><person-group><name name-style="western"><surname>Huang</surname><given-names>G</given-names></name><name name-style="western"><surname>Liu</surname><given-names>B</given-names></name><name name-style="western"><surname>Gouverneur</surname><given-names>X</given-names></name></person-group> (<year>2015</year>) <article-title>Note on the genus <italic><tp:taxon-name><tp:taxon-name-part taxon-name-part-type="genus">Neacanista</tp:taxon-name-part></tp:taxon-name></italic> Gressitt, 1940 (<tp:taxon-name><tp:taxon-name-part taxon-name-part-type="order">Coleoptera</tp:taxon-name-part></tp:taxon-name>: <tp:taxon-name><tp:taxon-name-part taxon-name-part-type="family">Cerambycidae</tp:taxon-name-part></tp:taxon-name>: <tp:taxon-name><tp:taxon-name-part taxon-name-part-type="subfamily">Lamiinae</tp:taxon-name-part></tp:taxon-name>: <tp:taxon-name><tp:taxon-name-part taxon-name-part-type="tribe">Acanthocinini</tp:taxon-name-part></tp:taxon-name>).</article-title><source>Zootaxa</source><volume>3981</volume>(<issue>4</issue>): <fpage>553</fpage>–<lpage>564</lpage>. <ext-link xlink:href="10.11646/zootaxa.3981.4.6" ext-link-type="doi" xlink:type="simple">https://doi.org/10.11646/zootaxa.3981.4.6</ext-link></mixed-citation></ref><ref id="B20"><mixed-citation xmlns:xlink="http://www.w3.org/1999/xlink" xlink:type="simple"><person-group><name name-style="western"><surname>Löbl</surname><given-names>I</given-names></name><name name-style="western"><surname>Smetana</surname><given-names>A</given-names></name></person-group> (<year>2010</year>) <source>Catalogue of Palaearctic <tp:taxon-name><tp:taxon-name-part taxon-name-part-type="order">Coleoptera</tp:taxon-name-part></tp:taxon-name>. Vol. 6. <tp:taxon-name><tp:taxon-name-part taxon-name-part-type="superfamily">Chrysomeloidea</tp:taxon-name-part></tp:taxon-name>.</source><publisher-name>Apollo Books</publisher-name>, <publisher-loc>Stenstrup</publisher-loc>, <size units="page">924 pp</size>. <ext-link xlink:href="10.1163/9789004260917" ext-link-type="doi" xlink:type="simple">https://doi.org/10.1163/9789004260917</ext-link></mixed-citation></ref><ref id="B28"><mixed-citation xmlns:xlink="http://www.w3.org/1999/xlink" xlink:type="simple"><person-group><name name-style="western"><surname>Weigel</surname><given-names>A</given-names></name></person-group> (<year>2012</year>) <article-title>Beitrag zur Bockkäferfauna von Arunachal Pradesh (Indien) mit Beschreibung einer neuen Art aus der Gattung Acalolepta Pascoe, 1858 (<tp:taxon-name><tp:taxon-name-part taxon-name-part-type="class">Insecta</tp:taxon-name-part></tp:taxon-name>: <tp:taxon-name><tp:taxon-name-part taxon-name-part-type="order">Coleoptera</tp:taxon-name-part></tp:taxon-name>: <tp:taxon-name><tp:taxon-name-part taxon-name-part-type="family">Cerambycidae</tp:taxon-name-part></tp:taxon-name>).</article-title> In: <person-group><name name-style="western"><surname>Hartmann</surname><given-names>M</given-names></name><name name-style="western"><surname>Weipert</surname><given-names>J</given-names></name></person-group> (<role>Eds</role>) <issue-title>, Biodiversität und Naturausstattung im Himalaya IV.</issue-title><source>Verein der Freunde und Förderer des Naturkundemuseums Erfurt e. V.</source>, <fpage>405</fpage>–<lpage>411</lpage>.</mixed-citation></ref><ref id="B19"><mixed-citation xmlns:xlink="http://www.w3.org/1999/xlink" xlink:type="simple"><person-group><name name-style="western"><surname>Lazarev</surname><given-names>MA</given-names></name></person-group> (<year>2019</year>) <article-title>Catalogue of Bhutan longhorn beetles (<tp:taxon-name><tp:taxon-name-part taxon-name-part-type="order">Coleoptera</tp:taxon-name-part></tp:taxon-name>, <tp:taxon-name><tp:taxon-name-part taxon-name-part-type="family">Cerambycidae</tp:taxon-name-part></tp:taxon-name>).</article-title><source>Humanity space-International Almanac</source><volume>8</volume>(<issue>2</issue>): <fpage>141</fpage>–<lpage>198</lpage>.</mixed-citation></ref></ref-list></tp:taxon-treatment>
