# Supplementary material for: ﻿A revision of the genus Trichohoplorana Breuning, 1961 (Arthropoda, Insecta, Coleoptera, Cerambycidae, Lamiinae, Acanthocinini)
Source: Zookeys. 2023 May 10;1160:191–205. doi: 10.3897/zookeys.1160.103596 (PMC10193140; doi:10.3897/zookeys.1160.103596)
Supplement: XML Treatment for Trichohoplorana luteomaculata [file zookeys.1160.103596-treatment7.xml]

<!DOCTYPE tp:taxon-treatment
  PUBLIC "-//TaxonX//DTD Taxonomic Treatment Publishing DTD v0 20100105//EN" "tax-treatment-NSO.dtd">
<tp:taxon-treatment xmlns:tp="http://www.plazi.org/taxpub"><tp:treatment-meta><kwd-group><label>Taxon classification</label><kwd>
              <named-content content-type="kingdom">Animalia</named-content>
            </kwd><kwd>
              <named-content content-type="order">Coleoptera</named-content>
            </kwd><kwd>
              <named-content content-type="family">Cerambycidae</named-content>
            </kwd></kwd-group><mixed-citation publication-type="journal"><person-group><name><surname>Huang</surname><given-names>Gui-Qiang</given-names></name><name><surname>Liu</surname><given-names>Dong-Shuo</given-names></name><name><surname>Xiong</surname><given-names>Rong-Chuan</given-names></name></person-group><article-title>﻿A revision of the genus <italic><tp:taxon-name><tp:taxon-name-part taxon-name-part-type="genus" reg="Trichohoplorana">Trichohoplorana</tp:taxon-name-part></tp:taxon-name></italic> Breuning, 1961 (<tp:taxon-name><tp:taxon-name-part taxon-name-part-type="phylum">Arthropoda</tp:taxon-name-part></tp:taxon-name>, <tp:taxon-name><tp:taxon-name-part taxon-name-part-type="class">Insecta</tp:taxon-name-part></tp:taxon-name>, <tp:taxon-name><tp:taxon-name-part taxon-name-part-type="order">Coleoptera</tp:taxon-name-part></tp:taxon-name>, <tp:taxon-name><tp:taxon-name-part taxon-name-part-type="family">Cerambycidae</tp:taxon-name-part></tp:taxon-name>, <tp:taxon-name><tp:taxon-name-part taxon-name-part-type="subfamily">Lamiinae</tp:taxon-name-part></tp:taxon-name>, <tp:taxon-name><tp:taxon-name-part taxon-name-part-type="tribe">Acanthocinini</tp:taxon-name-part></tp:taxon-name>)</article-title><source>Zookeys</source><day>10</day><month>05</month><year>2023</year><volume>1160</volume><fpage>191</fpage><lpage>205</lpage><pub-id pub-id-type="doi">10.3897/zookeys.1160.103596</pub-id></mixed-citation></tp:treatment-meta><tp:nomenclature><label>﻿</label><tp:taxon-name>
            <object-id xmlns:xlink="http://www.w3.org/1999/xlink" content-type="arpha" xlink:type="simple">12D8D803-E07F-5286-871F-27F398D81D35</object-id>
            <tp:taxon-name-part taxon-name-part-type="genus" reg="Trichohoplorana">Trichohoplorana</tp:taxon-name-part>
            <tp:taxon-name-part taxon-name-part-type="species" reg="luteomaculata">luteomaculata</tp:taxon-name-part>
          </tp:taxon-name><tp:taxon-authority>Gouverneur, 2016</tp:taxon-authority><xref ref-type="fig" rid="F2">Figs 2</xref><xref ref-type="fig" rid="F3">, 3</xref><xref ref-type="fig" rid="F4">, 4</xref><xref ref-type="fig" rid="F5">, 5</xref><tp:nomenclature-citation-list><tp:nomenclature-citation><tp:taxon-name>
                <tp:taxon-name-part taxon-name-part-type="genus" reg="Trichohoplorana">Trichohoplorana</tp:taxon-name-part>
                <tp:taxon-name-part taxon-name-part-type="species" reg="luteomaculata">luteomaculata</tp:taxon-name-part>
              </tp:taxon-name><comment>Gouverneur, 2016: 69 (type locality: “Ban Saleui, Massif du Mont Phou Pan, Houa Phan Province, Northeast Laos”), figs 1a, b (holotype, male) and 1c (paratype, female).</comment></tp:nomenclature-citation></tp:nomenclature-citation-list></tp:nomenclature><tp:treatment-sec sec-type="type material" id="SECID0EAZAE"><title>Type material examined.</title><p><bold><italic>Holotype</italic></bold>, ♂ (<abbrev xmlns:xlink="http://www.w3.org/1999/xlink" xlink:title="Collection Xavier Gouverneur" id="ABBRID0ELZAE" xlink:type="simple">CXG</abbrev>), Ban Saleui, Massif du Mont Phou Pan, Houa Phan Province, Northeast Laos, alt. 1300–1900m, 1.V.2012, local collector leg., [examined from two photographs (Fig. <xref ref-type="fig" rid="F2">2A, B</xref>)]; <bold><italic>paratype</italic></bold>, 1 ♀ (<abbrev xmlns:xlink="http://www.w3.org/1999/xlink" xlink:title="Collection Xavier Gouverneur" id="ABBRID0EWZAE" xlink:type="simple">CXG</abbrev>), data same as holotype, but 2.V.2014 [examined from a photograph (Fig. <xref ref-type="fig" rid="F4">4A</xref>)].</p><fig id="F2" position="float" orientation="portrait"><object-id xmlns:xlink="http://www.w3.org/1999/xlink" content-type="doi" xlink:type="simple">10.3897/zookeys.1160.103596.figure2</object-id><object-id xmlns:xlink="http://www.w3.org/1999/xlink" content-type="arpha" xlink:type="simple">7B4B4F47-EC25-58C1-BC07-C080CC3EE56A</object-id><label>Figure 2.</label><caption><p><italic><tp:taxon-name><tp:taxon-name-part taxon-name-part-type="genus" reg="Trichohoplorana">Trichohoplorana</tp:taxon-name-part><tp:taxon-name-part taxon-name-part-type="species" reg="luteomaculata">luteomaculata</tp:taxon-name-part></tp:taxon-name></italic>, males <bold>A, B</bold> holotype habitus <bold>A</bold> dorsal view <bold>B</bold> lateral view (photos by Xavier Gouverneur) <bold>C–G</bold> material from Hainan, China <bold>C</bold> habitus, dorsal view <bold>D</bold> habitus, lateral view <bold>E</bold> habitus, ventral view <bold>F</bold> head, frontal view <bold>G</bold> right hind wing, dorsal view. Abbreviations: A: anal, Cu: cubital, MP: medial posterior, MS: medial spur, ?: a vein of uncertain homology (either a crossvein or base of MP<sub>3+4</sub> vein). Scale bars: 5 mm (<bold>a</bold>); 1 mm (<bold>b</bold>).</p></caption><graphic xmlns:xlink="http://www.w3.org/1999/xlink" xlink:href="zookeys-1160-191_article-103596__-g002.jpg" position="float" orientation="portrait" xlink:type="simple" id="oo_847843.jpg"><uri content-type="original_file" xlink:type="simple">https://binary.pensoft.net/fig/847843</uri></graphic></fig><fig id="F3" position="float" orientation="portrait"><object-id xmlns:xlink="http://www.w3.org/1999/xlink" content-type="doi" xlink:type="simple">10.3897/zookeys.1160.103596.figure3</object-id><object-id xmlns:xlink="http://www.w3.org/1999/xlink" content-type="arpha" xlink:type="simple">156C5FFC-CB83-5165-9EA4-265A75ED131E</object-id><label>Figure 3.</label><caption><p>Male terminalia of <italic><tp:taxon-name><tp:taxon-name-part taxon-name-part-type="genus" reg="Trichohoplorana">Trichohoplorana</tp:taxon-name-part><tp:taxon-name-part taxon-name-part-type="species" reg="luteomaculata">luteomaculata</tp:taxon-name-part></tp:taxon-name></italic> from Hainan, China <bold>A</bold> tergite VIII, dorsal view <bold>B</bold> sternite VIII, verntral view <bold>C</bold> spiculum gastrale, dorsal view <bold>D–F</bold> tegmen <bold>D</bold> dorsal view <bold>E</bold> ventral view <bold>F</bold> lateral view <bold>G–J</bold> penis <bold>G</bold> dorsal view <bold>H</bold> dorsal view <bold>I</bold> ventral view <bold>J</bold> lateral view. Not to scale.</p></caption><graphic xmlns:xlink="http://www.w3.org/1999/xlink" xlink:href="zookeys-1160-191_article-103596__-g003.jpg" position="float" orientation="portrait" xlink:type="simple" id="oo_847844.jpg"><uri content-type="original_file" xlink:type="simple">https://binary.pensoft.net/fig/847844</uri></graphic></fig><fig id="F4" position="float" orientation="portrait"><object-id xmlns:xlink="http://www.w3.org/1999/xlink" content-type="doi" xlink:type="simple">10.3897/zookeys.1160.103596.figure4</object-id><object-id xmlns:xlink="http://www.w3.org/1999/xlink" content-type="arpha" xlink:type="simple">F10A92B2-0089-57B7-A82D-6BA2220AA663</object-id><label>Figure 4.</label><caption><p><italic><tp:taxon-name><tp:taxon-name-part taxon-name-part-type="genus" reg="Trichohoplorana">Trichohoplorana</tp:taxon-name-part><tp:taxon-name-part taxon-name-part-type="species" reg="luteomaculata">luteomaculata</tp:taxon-name-part></tp:taxon-name></italic>, females <bold>A</bold> paratype habitus, dorsal view (photo by Xavier Gouverneur) <bold>B–F</bold> material from Hainan, China <bold>B</bold> habitus, dorsal view <bold>C</bold> habitus, lateral view <bold>D</bold> habitus, ventral view <bold>E</bold> head, frontal view <bold>F</bold> right hind wing, dorsal view. Abbreviations: A: anal, Cu: cubital, MP: medial posterior, MS: medial spur, ?: a vein of uncertain homology (either a crossvein or base of MP<sub>3+4</sub> vein). Scale bars: 5 mm (<bold>a</bold>), 1 mm (<bold>b</bold>).</p></caption><graphic xmlns:xlink="http://www.w3.org/1999/xlink" xlink:href="zookeys-1160-191_article-103596__-g004.jpg" position="float" orientation="portrait" xlink:type="simple" id="oo_847845.jpg"><uri content-type="original_file" xlink:type="simple">https://binary.pensoft.net/fig/847845</uri></graphic></fig></tp:treatment-sec><tp:treatment-sec sec-type="material" id="SECID0EK5AE"><title>Additional material examined.</title><p><bold>China</bold>: 1 ♀ (<named-content xmlns:xlink="http://www.w3.org/1999/xlink" content-type="dwc:institutional_code" xlink:title="The Museum of Biology, Sun Yat-sen University" xlink:href="http://grbio.org/institution/national-sun-yat-sen-university-department-biological-sciences" xlink:type="simple">SYSU</named-content>), Suoli village, Tongdao County, Huaihua City, Hunan Province, V.1981, Li-Jun Zhang leg.; 1♂1♀ (<abbrev xmlns:xlink="http://www.w3.org/1999/xlink" xlink:title="Collection Dong-Shuo Liu" id="ABBRID0EW5AE" xlink:type="simple">CDSL</abbrev>, figs 2C–G, 3, 4B–F), Jianfengling National Natural Reserve, Hainan Province, 7.VI.2021, <named-content xmlns:xlink="http://www.w3.org/1999/xlink" content-type="dwc:verbatimCoordinates" xlink:type="simple"><named-content content-type="geo-json" specific-use="{&#34;type&#34;:&#34;Point&#34;,&#34;coordinates&#34;:[108.876250,18.709653]}" id="NCID0E45AE" xlink:type="simple">18°42'34.75"N, 108°52'34.50"E</named-content></named-content>, alt. 954 m, Dong-Shuo Liu leg., collected by light trap (Fig. <xref ref-type="fig" rid="F5">5</xref>); <bold>Vietnam</bold>: 1 ♀ (<abbrev xmlns:xlink="http://www.w3.org/1999/xlink" xlink:title="School of Biological Science and Technology, Liupanshui Normal University" id="ABBRID0EI6AE" xlink:type="simple">LPSNU</abbrev>), Yen Bai Province, August 2020, local collector leg.; 1 ♀ (<abbrev xmlns:xlink="http://www.w3.org/1999/xlink" xlink:title="Collection Andreas Weigel" id="ABBRID0EM6AE" xlink:type="simple">CWW</abbrev>), Gem. Ta Pin, Kreis Sapa, Lao Cai Province,<named-content xmlns:xlink="http://www.w3.org/1999/xlink" content-type="dwc:verbatimCoordinates" xlink:type="simple"><named-content content-type="geo-json" specific-use="{&#34;type&#34;:&#34;Point&#34;,&#34;coordinates&#34;:[103.811683,22.369933]}" id="NCID0ET6AE" xlink:type="simple">22°22.196'N, 103°48.701'E</named-content></named-content>, alt. 2318 m, 26.VI–01.VII.2017, N.H. Binh leg., [examined from a photograph provided by Andreas Weigel].</p><fig id="F5" position="float" orientation="portrait"><object-id xmlns:xlink="http://www.w3.org/1999/xlink" content-type="doi" xlink:type="simple">10.3897/zookeys.1160.103596.figure5</object-id><object-id xmlns:xlink="http://www.w3.org/1999/xlink" content-type="arpha" xlink:type="simple">C40A85B2-7B8B-5130-9F26-84EDC92DEC9E</object-id><label>Figure 5.</label><caption><p>Scene showing collecting <italic><tp:taxon-name><tp:taxon-name-part taxon-name-part-type="genus" reg="Trichohoplorana">Trichohoplorana</tp:taxon-name-part><tp:taxon-name-part taxon-name-part-type="species" reg="luteomaculata">luteomaculata</tp:taxon-name-part></tp:taxon-name></italic> by light trap from Hainan, China (photos by Dong-Shuo Liu).</p></caption><graphic xmlns:xlink="http://www.w3.org/1999/xlink" xlink:href="zookeys-1160-191_article-103596__-g005.jpg" position="float" orientation="portrait" xlink:type="simple" id="oo_847846.jpg"><uri content-type="original_file" xlink:type="simple">https://binary.pensoft.net/fig/847846</uri></graphic></fig></tp:treatment-sec><tp:treatment-sec sec-type="description" id="SECID0ERAAG"><title>Supplementary description.</title><p><bold>Male</bold> (Figs <xref ref-type="fig" rid="F2">2C–G</xref>, <xref ref-type="fig" rid="F3">3</xref>). Hind wings (Fig. <xref ref-type="fig" rid="F2">2G</xref>) with AA<sub>3+4</sub> vein bifurcate near apical third; AA<sub>4</sub> vein and AA<sub>3</sub> vein closed to each other apically and not extending to margin; AA<sub>3</sub> vein connected with Cu vein near apical third; CuA<sub>2</sub> vein connected with MP<sub>3+4</sub> vein near basal third of MP<sub>3+4</sub> vein and not extending to margin; MP<sub>3+4</sub> vein bifurcate near middle; MP<sub>4</sub> vein, MP<sub>3</sub> vein and MS vein not extending to margin; a short and vague uncertain vein (?, either a crossvein or base of MP<sub>3+4</sub> vein) located between Cu vein and MP<sub>1+2</sub> vein.</p><p><bold><italic>Male terminalia</italic>.</bold> Tergite VIII (Fig. <xref ref-type="fig" rid="F3">3A</xref>) sparsely covered with short brown setae apically and at sides of apical third, nearly truncated at apex. Sternite VIII (Fig. <xref ref-type="fig" rid="F3">3B</xref>) anchor-shaped, sparsely covered with short brown setae at apical sides, apical margin slightly depressed; spiculum relictum distinctly longer than sternite VIII. Stem of spiculum gastrale more than 2.0 times as long as branches and curved towards dorsum at base (Fig. <xref ref-type="fig" rid="F3">3C</xref>). Parameres of tegmen sparsely covered with short brown setae on apical third and several long setae near apical fifth; each paramere gradually constricted from base to apex, but external margin slightly expanded near apex; apex of both parameres rounded and closed together; phallobase nearly 3.0 times as long as parameres and processed outward near middle; anterior tegminal strut curved outward (Fig. <xref ref-type="fig" rid="F3">3D–F</xref>). Penis curved towards venter, ventral plate distinctly longer and broader than dorsal plate and slightly sharp at apex; dorsal plate widely rounded at apex; apex of dorsal struts obliquely truncated (Fig. <xref ref-type="fig" rid="F3">3G–J</xref>).</p><p><bold>Female</bold> (Fig. <xref ref-type="fig" rid="F4">4B–F</xref>). Hind wings (Fig. <xref ref-type="fig" rid="F4">4F</xref>) with AA<sub>3+4</sub> vein bifurcate near apical third; AA<sub>4</sub> vein and AA<sub>3</sub> vein fused apically and not extending to margin; AA<sub>3</sub> vein connected with Cu vein near apical third; CuA<sub>2</sub> vein connected with MP<sub>3+4</sub> vein near basal fifth of MP<sub>3+4</sub> vein and not extending to margin; MP<sub>3+4</sub> vein bifurcate near middle, MP<sub>4</sub> vein, MP<sub>3</sub> vein and MS vein not extending to margin; a short uncertain vein (?, either a crossvein or base of MP<sub>3+4</sub> vein) located between Cu vein and MP<sub>1+2</sub> vein.</p></tp:treatment-sec><tp:treatment-sec sec-type="distribution" id="SECID0E3DAG"><title>Distribution.</title><p>China (Hainan, Hunan), Laos (Houa Phan), Vietnam (Lao Cai, Yen Bai).</p></tp:treatment-sec></tp:taxon-treatment>
