# Supplementary material for: ﻿A revision of the genus Trichohoplorana Breuning, 1961 (Arthropoda, Insecta, Coleoptera, Cerambycidae, Lamiinae, Acanthocinini)
Source: Zookeys. 2023 May 10;1160:191–205. doi: 10.3897/zookeys.1160.103596 (PMC10193140; doi:10.3897/zookeys.1160.103596)
Supplement: XML Treatment for Trichohoplorana nigeralba [file zookeys.1160.103596-treatment8.xml]

<!DOCTYPE tp:taxon-treatment
  PUBLIC "-//TaxonX//DTD Taxonomic Treatment Publishing DTD v0 20100105//EN" "tax-treatment-NSO.dtd">
<tp:taxon-treatment xmlns:tp="http://www.plazi.org/taxpub"><tp:treatment-meta><kwd-group><label>Taxon classification</label><kwd>
              <named-content content-type="kingdom">Animalia</named-content>
            </kwd><kwd>
              <named-content content-type="order">Coleoptera</named-content>
            </kwd><kwd>
              <named-content content-type="family">Cerambycidae</named-content>
            </kwd></kwd-group><mixed-citation publication-type="journal"><person-group><name><surname>Huang</surname><given-names>Gui-Qiang</given-names></name><name><surname>Liu</surname><given-names>Dong-Shuo</given-names></name><name><surname>Xiong</surname><given-names>Rong-Chuan</given-names></name></person-group><article-title>﻿A revision of the genus <italic><tp:taxon-name><tp:taxon-name-part taxon-name-part-type="genus" reg="Trichohoplorana">Trichohoplorana</tp:taxon-name-part></tp:taxon-name></italic> Breuning, 1961 (<tp:taxon-name><tp:taxon-name-part taxon-name-part-type="phylum">Arthropoda</tp:taxon-name-part></tp:taxon-name>, <tp:taxon-name><tp:taxon-name-part taxon-name-part-type="class">Insecta</tp:taxon-name-part></tp:taxon-name>, <tp:taxon-name><tp:taxon-name-part taxon-name-part-type="order">Coleoptera</tp:taxon-name-part></tp:taxon-name>, <tp:taxon-name><tp:taxon-name-part taxon-name-part-type="family">Cerambycidae</tp:taxon-name-part></tp:taxon-name>, <tp:taxon-name><tp:taxon-name-part taxon-name-part-type="subfamily">Lamiinae</tp:taxon-name-part></tp:taxon-name>, <tp:taxon-name><tp:taxon-name-part taxon-name-part-type="tribe">Acanthocinini</tp:taxon-name-part></tp:taxon-name>)</article-title><source>Zookeys</source><day>10</day><month>05</month><year>2023</year><volume>1160</volume><fpage>191</fpage><lpage>205</lpage><pub-id pub-id-type="doi">10.3897/zookeys.1160.103596</pub-id></mixed-citation></tp:treatment-meta><tp:nomenclature><label>﻿</label><tp:taxon-name>
            <object-id xmlns:xlink="http://www.w3.org/1999/xlink" content-type="arpha" xlink:type="simple">86F1076F-8FE2-5ACA-B25B-D070F85407D4</object-id>
            <tp:taxon-name-part taxon-name-part-type="genus" reg="Trichohoplorana">Trichohoplorana</tp:taxon-name-part>
            <tp:taxon-name-part taxon-name-part-type="species" reg="nigeralba">nigeralba</tp:taxon-name-part>
            <object-id xmlns:xlink="http://www.w3.org/1999/xlink" content-type="zoobank" xlink:type="simple">https://zoobank.org/68605399-2CE3-485B-96B7-2530C1A471B8</object-id>
          </tp:taxon-name><tp:taxon-status xmlns:xlink="http://www.w3.org/1999/xlink" xlink:type="simple">sp. nov.</tp:taxon-status><xref ref-type="fig" rid="F6">Fig. 6</xref></tp:nomenclature><tp:treatment-sec sec-type="type material" id="SECID0EOFAG"><title>Type material examined.</title><p><bold><italic>Holotype</italic></bold>, ♀ (<abbrev xmlns:xlink="http://www.w3.org/1999/xlink" xlink:title="School of Biological Science and Technology, Liupanshui Normal University" id="ABBRID0EZFAG" xlink:type="simple">LPSNU</abbrev>), Yen Bai Province, Vietnam, V.2019, local collector leg.</p></tp:treatment-sec><tp:treatment-sec sec-type="description" id="SECID0E4FAG"><title>Description.</title><p><bold>Female, holotype.</bold> Body length: 14.0 mm, humeral width: 5.2 mm. Body black, antennal scape (except for outside of apex), pedicel, antennomeres III (except for apex), IV (except for apex), V (basal half), VI (basal half), elytra (apical half), protibiae (basal half), mesofemora (basal half), mesotibiae (basal half), metafemora (most of parts) and metatibiae (basal half) reddish brown; claws yellowish brown (Fig. <xref ref-type="fig" rid="F6">6A–C</xref>).</p><fig id="F6" position="float" orientation="portrait"><object-id xmlns:xlink="http://www.w3.org/1999/xlink" content-type="doi" xlink:type="simple">10.3897/zookeys.1160.103596.figure6</object-id><object-id xmlns:xlink="http://www.w3.org/1999/xlink" content-type="arpha" xlink:type="simple">34E165D7-52A0-5159-BD1F-D66DB88D6577</object-id><label>Figure 6.</label><caption><p><italic><tp:taxon-name><tp:taxon-name-part taxon-name-part-type="genus" reg="Trichohoplorana">Trichohoplorana</tp:taxon-name-part><tp:taxon-name-part taxon-name-part-type="species" reg="nigeralba">nigeralba</tp:taxon-name-part></tp:taxon-name></italic>, holotype, female <bold>A</bold> habitus, dorsal view <bold>B</bold> habitus, lateral view <bold>C</bold> habitus, ventral view <bold>D</bold> head, frontal view <bold>E</bold> right hind wing, dorsal view. Abbreviations: A: anal, Cu: cubital, MP: medial posterior, MS: medial spur, ?<sub>1</sub>: a vein of uncertain homology (either a crossvein or base of MP<sub>3+4</sub> vein), ?<sub>2</sub>: an uncertain vein. Scale bars: 5 mm (<bold>a</bold>), 2 mm (<bold>b</bold>).</p></caption><graphic xmlns:xlink="http://www.w3.org/1999/xlink" xlink:href="zookeys-1160-191_article-103596__-g006.jpg" position="float" orientation="portrait" xlink:type="simple" id="oo_847847.jpg"><uri content-type="original_file" xlink:type="simple">https://binary.pensoft.net/fig/847847</uri></graphic></fig><p>Frons (Fig. <xref ref-type="fig" rid="F6">6D</xref>) densely covered with short yellow and white hairs. Vertex densely covered with short white hairs on middle and short yellow hairs on center (Fig. <xref ref-type="fig" rid="F6">6A</xref>). Antennae sparsely covered with sub-erect, short, white setae; scape sparsely covered with short, brown setae; pedicel sparsely covered with short, brown setae, with several short, white setae at internal side of apex; antennomere III sparsely covered with short, white setae basally, other parts densely with short, brown setae; antennomeres IV–XI densely covered with short white setae on the basal half and densely with short, brown setae on the apical half; antennomeres III–VII fringed with several long, black setae ventrally; antennomeres VIII–X fringed with one or two long, black setae ventrally; antennae 1.5 times as long as body, length (mm) of each antennomere: scape = 2.7, pedicel= 0.8, III = 3.0, IV= 3.0, V = 2.2, VI = 2.0, VII = 1.7, VIII = 1.6, IX = 1.6, X = 1.5, X I = 1.3; antennomeres III and IV curved inward (Fig. <xref ref-type="fig" rid="F6">6A–C</xref>). Pronotum (Fig. <xref ref-type="fig" rid="F6">6A</xref>) covered with three yellow haired bands: two located at sides and starting from near anterior margin to posterior margin, one located in middle and starting from anterior margin to posterior margin; disc with a pair of subtriangular, yellow haired spots located at sides of middle; near anterior of pronotum distinctly expanded outward, pronotum densely punctured (except for apex and base), base of the subuliform tubercles on pronotum expanded forward. Prosternum (sides) and propleuron (venter) sparsely covered with short, yellow hairs (Fig. <xref ref-type="fig" rid="F6">6B, C</xref>). Scutellum (Fig. <xref ref-type="fig" rid="F6">6A</xref>) sparsely covered with short black hairs, densely covered with yellow hairs at apex, depressed in middle of apical margin. Elytra (Fig. <xref ref-type="fig" rid="F6">6A, B</xref>) sparsely covered with short black hairs on the basal half, a short yellow haired band at lateral margins of base, several yellow haired spots arranging into an longitudinal line starting from near posterior humeral angle to basal third, a yellow haired spot located behind the bumps, and several yellow spots along suture from basal fourth to middle; the tubercles at elytral base and near scutellum, and the bumps behind the tubercles densely covered with short, black setae; apical half of each elytron densely covered with short white hairs and four longitudinal yellow haired bands (first band located at lateral margin, second and third bands located in middle and fused at apical half, forth band located near suture); disc 1.9 times as long as wide at base, rounded apically, moderately covered with dense coarse punctures at basal half. Mesosternum, mesepisternum, and mesepimeron sparsely covered with short, yellow hairs; metasternum, metepisternum, and metepimeron densely covered with short, yellow hairs (Fig. <xref ref-type="fig" rid="F6">6C</xref>). Femora sparsely covered with short white setae and several suberect, long, white setae at external side; tibiae covered with extremely sparse, suberect, long, white setae, sparsely with short, thin, black setae on the basal third, densely with short, white setae in middle, and densely with short, thick, black setae on the apical third; tarsomere I–III (except for venter) densely covered with short white and sparsely suberect, long, white setae dorsally, tarsomere V (except for venter) sparsely covered with short, white setae at basal half and short, black setae on the apical half, with more sparse long black setae at apex (Fig. <xref ref-type="fig" rid="F6">6A–C</xref>). Abdominal ventrites I–V densely covered with short, yellow hairs, the hairs more dense at apices of ventrites I–IV; apex and sides of ventrite V sparsely covered with long, yellow pubescences (Fig. <xref ref-type="fig" rid="F6">6C</xref>).</p><p>Hind wings (Fig. <xref ref-type="fig" rid="F6">6E</xref>) with AA<sub>3+4</sub> vein not bifurcate, AA<sub>4</sub> vein missed, AA<sub>3</sub> vein connected with Cu vein near apical 1/3 and not extending to margin; CuA<sub>2</sub> vein connected with MP<sub>3+4</sub> vein near basal 1/3 of MP<sub>3+4</sub> vein and not extending to margin; MP<sub>3+4</sub> vein bifurcate near apical 1/3, some parts of base of MP<sub>3+4</sub> vein missed, a short and vague uncertain vein (?<sub>1</sub>, either a crossvein or base of MP<sub>3+4</sub> vein) connected with base of MP<sub>3+4</sub> vein; MP<sub>4</sub> vein, MP<sub>3</sub> vein and MS vein not extending to margin; a short uncertain vein (?<sub>2</sub>) located between MP<sub>4</sub> vein and MP<sub>3</sub> vein, not extending to margin. Abdominal ventrite V raised at apical sides and truncated apically (Fig. <xref ref-type="fig" rid="F6">6C</xref>).</p><p><bold>Male.</bold> Unknown.</p></tp:treatment-sec><tp:treatment-sec sec-type="etymology" id="SECID0ENKAG"><title>Etymology.</title><p>The specific epithet of this new species is derived from the Latin words “<italic>niger</italic>” and “<italic>albus</italic>” referring to most of parts of elytral basal half sparsely covered with short, black hairs and most of parts of elytral apical half densely with short, white hairs.</p></tp:treatment-sec><tp:treatment-sec sec-type="distribution" id="SECID0EXKAG"><title>Distribution.</title><p>Vietnam (Yen Bai).</p></tp:treatment-sec><tp:treatment-sec sec-type="diagnosis" id="SECID0E3KAG"><title>Diagnosis.</title><p>This new species can be distinctly distinguished from other species of <italic><tp:taxon-name><tp:taxon-name-part taxon-name-part-type="genus" reg="Trichohoplorana">Trichohoplorana</tp:taxon-name-part></tp:taxon-name></italic> by its peculiar elytral pattern (Fig. <xref ref-type="fig" rid="F6">6A</xref>).</p></tp:treatment-sec><tp:treatment-sec sec-type="remarks" id="SECID0ENLAG"><title>Remarks.</title><p>When the senior author received the holotype of this new species, the right antennomere XI was missing and the elytral apex was broken. Then, the head, left antennomere XI, and prothorax were separated from the body due to his carelessness, and he correspondingly glued to the body the separated portions with white emulsoid. Consequently, some hairs on the antennae, elytra, metaventrite, and legs were worn so that some characters are unclear.</p></tp:treatment-sec></tp:taxon-treatment>
